# Supplementary material for: The Oropharyngeal Airway in Young Adults with Skeletal Class II and Class III Deformities: A 3-D Morphometric Analysis
Source: PLoS One. 2016 Feb 22;11(2):e0148086. doi: 10.1371/journal.pone.0148086 (PMC4762707; doi:10.1371/journal.pone.0148086)
Supplement: S1 File — (XLSX) [file pone.0148086.s003.xlsx]

## Sheet: Airway4
Subject	Diagnosis	Gender	Age	RP_Airway_Length	RG_Airway_length	RG_Volume	RG_Min_Level	RG_Min_Area	RG_Min_MD	RG_Min_AP	RP_Volume	RP_Min_Level	RP_Min_Area	RP_Min_MD	RP_Min_AP	Total_Vol	RP_RG_Vol_Ratio	RG_Av_CSA	RP_Av_CSA	RG_L_AP	RP_L_AP	MinRP_RG	RG_Uniformity	RP_Uniformity
1	Class II	Male	16	31.73	17.65	2.42	0.33	173.76	29.2	8.4	6.19	0.29	179.84	22.8	8.4	8.61	2.56	137.11	195.08	3.48	2.71	21.41	1.27	0.92
2	Class II	Female	16	24.64	28.63	4.74	0.6	171.68	21.6	8	5.26	0	243.68	29.2	6.8	10	1.11	165.56	213.47	2.7	4.29	30.46	1.04	1.14
3	Class II	Male	16	30.002	25.91	4.39	0.8	140.96	28	3.6	6.03	0	155.2	27.6	5.6	10.42	1.37	169.43	200.99	7.78	4.93	43.11	0.83	0.77
4	Class III	Female	16	30.73	26.49	5.31	0	182.08	30.4	4.4	13.04	0	271.68	30.4	14	18.35	2.46	200.45	424.34	6.91	2.17	61.75	0.91	0.64
5	Class III	Male	16	34.06	32.86	8.27	0.83	227.84	30	8.8	10.24	0.13	222.24	29.6	7.6	18.51	1.24	251.67	300.65	3.41	3.89	25.25	0.91	0.74
6	Class III	Female	16	34.73	15.97	2.57	0.67	198.56	23.6	10	10.13	0	203.2	21.2	9.6	12.7	3.94	160.93	291.68	2.36	2.21	20.32	1.23	0.7
7	Class III	Male	17	29.27	28.76	6.46	1	254.72	24.8	11.6	6.64	0.17	207.84	23.6	10.4	13.1	1.03	224.62	226.85	2.14	2.27	17.92	1.13	0.92
8	Class III	Female	17	31.4	17.59	3.51	1	227.2	30	10.4	8.07	0.29	232	30.4	6.8	11.58	2.3	199.55	257.01	2.88	4.47	22.31	1.14	0.9
9	Class III	Female	17	26.62	26.39	14.01	0	398.73	31.2	19.2	21.19	0.83	768.61	48.4	20.8	35.2	1.51	530.88	796.02	1.63	2.33	40.03	0.75	0.97
10	Class III	Female	17	30.51	21.98	7.45	0	222.72	29.6	10.4	12.81	0.57	343.53	31.6	12.4	20.26	1.72	338.94	419.86	2.85	2.55	33.03	0.66	0.82
11	Class III	Female	17	27.23	13.05	2.6	1	200.96	22	13.6	5.85	0.17	183.68	22	11.2	8.45	2.25	199.23	214.84	1.62	1.96	13.51	1.01	0.85
12	Class II	Male	18	33.16	21.76	5.34	1	243.84	25.2	12.4	6.35	0.29	184.8	23.6	7.6	11.69	1.19	245.4	191.5	2.03	3.11	14.9	0.99	0.97
13	Class II	Female	18	27.62	18.22	2.8	1	180.96	19.2	9.6	8.08	0.17	190.4	21.6	9.6	10.88	2.89	153.68	292.54	2	2.25	19.83	1.18	0.65
14	Class II	Female	18	31.13	18.81	3.55	1	220	21.2	10.8	5.04	0.67	158.08	25.2	6.8	8.59	1.42	188.73	161.9	1.96	3.71	14.64	1.17	0.98
15	Class II	Female	18	31.54	24.3	6.29	0	226.56	36.4	7.2	14.43	0.29	337.93	36.8	10	20.72	2.29	258.85	457.51	5.06	3.68	46.93	0.88	0.74
16	Class III	Female	18	25.63	19.15	3.56	0.67	227.2	26.4	9.6	7.74	0.2	279.04	31.6	11.6	11.3	2.17	185.9	301.99	2.75	2.72	29.07	1.22	0.92
17	Class III	Female	18	22.87	18.58	3.71	1	260.96	23.2	12	3.7	1	208.96	26	9.2	7.41	1	199.68	161.78	1.93	2.83	17.41	1.31	1.29
18	Class III	Female	18	27.15	21.88	6.17	0.75	305.29	25.6	11.6	8.21	0.17	324.33	26	12.8	14.38	1.33	281.99	302.39	2.21	2.03	27.96	1.08	1.07
19	Class II	Female	19	24.02	19.05	3.95	0	232.32	32.8	8	5.81	0.2	295.69	32.4	10	9.76	1.47	207.35	241.88	4.1	3.24	36.96	1.12	1.22
20	Class II	Female	19	26.75	27.43	4.66	0.8	152	27.2	5.2	7.05	0	197.76	30	4.8	11.71	1.51	169.89	263.55	5.23	6.25	38.03	0.89	0.75
21	Class II	Female	19	20.95	11.39	12.43	0.5	184.8	22.8	8.8	4.64	0.4	168.16	24.4	8.4	17.07	0.37	1091.31	221.48	2.59	2.9	19.11	0.17	0.76
22	Class III	Male	19	35.49	21.25	5.25	1	255.84	22.4	12.4	10.75	0.22	248.48	25.6	10.8	16	2.05	247.06	302.9	1.81	2.37	20.04	1.04	0.82
23	Class III	Male	19	34.58	29.94	13.98	0	390.25	29.2	16	14.05	0.43	438.25	38.4	21.6	28.03	1.01	466.93	406.3	1.83	1.78	27.39	0.84	1.08
24	Class II	Male	20	29.47	14.73	1.63	0.67	121.44	17.2	8.4	4.45	0.29	92	18.8	4	6.08	2.73	110.66	151	2.05	4.7	10.95	1.1	0.61
25	Class III	Male	20	37.15	11.34	4.61	0	374.09	35.2	14	9.55	0.25	229.92	24.8	9.6	14.16	2.07	406.53	257.07	2.51	2.58	16.42	0.92	0.89
26	Class III	Male	20	34.59	19.59	5.28	0.25	264.32	30.4	11.6	13.9	0	260	23.2	11.2	19.18	2.63	269.53	401.85	2.62	2.07	22.41	0.98	0.65
27	Class III	Male	20	26.18	35.8	6.06	0.57	143.52	23.6	8	5.6	0	218.88	22.8	8.8	11.66	0.92	169.27	213.9	2.95	2.59	27.36	0.85	1.02
28	Class III	Male	20	22.47	25.12	11.72	0	424.81	34	13.2	10.23	0.8	469.45	37.6	15.6	21.95	0.87	466.56	455.27	2.58	2.41	35.56	0.91	1.03
29	Class III	Male	20	30.8	23.04	6.01	0.75	239.2	22	12.4	6.03	0.5	159.04	20	8.8	12.04	1	260.85	195.78	1.77	2.27	12.83	0.92	0.81
30	Class III	Male	20	26.85	31.7	25.23	0	657.11	35.6	22	26.54	1	877.39	51.2	27.6	51.77	1.05	795.9	988.45	1.62	1.86	39.88	0.83	0.89
31	Class II	Female	21	32.5	10.55	1.89	0	182.88	32	6.4	8.45	0	251.04	30	8.8	10.34	4.47	179.15	260	5	3.41	39.23	1.02	0.97
32	Class III	Female	21	29.47	15.81	5.78	0	403.19	29.1	15.9	12.65	0.83	435.41	36	16.2	18.43	2.19	365.59	429.25	1.83	2.22	27.38	1.1	1.01
33	Class III	Male	21	26.22	14.67	5.2	1	356.49	24.4	18.8	8.72	0.83	304.81	29.2	14.4	13.92	1.68	354.46	332.57	1.3	2.03	16.21	1.01	0.92
34	Class III	Female	21	28.96	18.75	2.96	0	178.72	31.2	5.2	9.5	0	294.41	26.8	11.6	12.46	3.21	157.87	328.04	6	2.31	56.62	1.13	0.9
35	Class III	Male	21	37.16	29.26	6.4	1	229.76	37.6	8.8	10.56	0.13	193.76	28.8	6.4	16.96	1.65	218.73	284.18	4.27	4.5	22.02	1.05	0.68
36	Class II	Male	22	25.73	16.96	4.1	0.67	303.85	22.8	14.4	7	0	311.85	24.8	16.4	11.1	1.71	241.75	272.06	1.58	1.51	21.66	1.26	1.15
37	Class III	Male	22	38	11.36	3.54	1	253.76	27.6	8.4	8.6	0.13	229.76	26.8	6.4	12.14	2.43	311.62	226.32	3.29	4.19	27.35	0.81	1.02
38	Class III	Male	22	35.22	15.32	10.44	0	532.97	36	16.8	23.64	0.25	625.43	40	18	34.08	2.26	681.46	671.21	2.14	2.22	37.23	0.78	0.93
39	Class III	Female	22	33.54	21.05	3.18	1	140.32	22.8	4.8	6.91	0	115.04	22.8	4.4	10.09	2.17	151.07	206.02	4.75	5.18	23.97	0.93	0.56
40	Class III	Male	23	30.42	22.02	11.03	0	450.57	36.8	13.2	14.84	0.86	413.29	35.2	12	25.87	1.35	500.91	487.84	2.79	2.93	31.31	0.9	0.85
41	Class III	Female	23	27.34	30.26	5.57	0.67	169.12	20	8.4	9.41	0	271.84	32.8	9.2	14.98	1.69	184.07	344.18	2.38	3.57	32.36	0.92	0.79
42	Class III	Female	23	27.29	13.6	3.74	0.67	257.92	25.6	12.8	9.12	0	287.53	29.2	12	12.86	2.44	275	334.19	2	2.43	22.46	0.94	0.86
43	Class III	Female	24	32.4	21.34	4.74	0	211.84	29.2	9.2	8.81	0	300.49	28	11.2	13.55	1.86	222.12	271.91	3.17	2.5	32.66	0.95	1.11
44	Class II	Female	25	27.88	17.09	4.51	0	320.65	27.6	13.6	9.85	0.2	269.6	24.4	13.2	14.36	2.18	263.9	353.3	2.03	1.85	19.82	1.22	0.76
45	Class III	Male	25	29.05	19.25	1.87	0	126.24	25.6	7.2	4.11	0.17	112.8	19.6	6	5.98	2.2	97.14	141.48	3.56	3.27	15.67	1.3	0.8
46	Class II	Male	26	30.09	33.1	7.99	0.67	248.16	32	5.6	6.4	0.33	224.32	35.2	3.6	14.39	0.8	241.39	212.7	5.71	9.78	40.06	1.03	1.05
47	Class II	Male	26	36.13	33.2	4.29	0	89.12	32.4	3.6	8.47	0.56	178.08	23.6	7.6	12.76	1.97	129.22	234.43	9	3.11	49.47	0.69	0.76
48	Class II	Female	27	33.09	11.96	2.74	1	148.96	21.2	6.8	5.14	0	129.44	21.6	5.6	7.88	1.88	229.1	155.33	3.12	3.86	19.04	0.65	0.83
49	Class II	Female	27	31.63	22.79	4.91	0	205.44	28.8	8.4	13.52	0	331.69	31.2	15.6	18.43	2.75	215.45	427.44	3.43	2	39.49	0.95	0.78
50	Class III	Female	27	30.67	14.27	3.5	0	259.84	28.4	11.6	11.15	0.29	292.81	28.4	10.4	14.65	3.19	245.27	363.55	2.45	2.73	25.24	1.06	0.81
51	Class III	Male	27	28.41	21.06	4.9	0.75	240.96	18.8	14.8	7.34	0.33	196.64	25.6	12.8	12.24	1.5	232.67	258.36	1.27	2	13.29	1.04	0.76
52	Class II	Male	28	35.32	29.37	5.9	0	130.72	31.6	4	12.86	0	323.05	29.2	12.4	18.76	2.18	200.89	364.1	7.9	2.35	80.76	0.65	0.89
53	Class II	Female	29	25.71	21.84	3.43	0.5	160.48	27.2	6.8	5.99	0	176.64	26	7.6	9.42	1.75	157.05	232.98	4	3.42	25.98	1.02	0.76
54	Class II	Female	29	33.6	10.68	2.96	0	210.24	23.2	12.8	7.06	0.88	226.72	22.4	11.2	10.02	2.39	277.15	210.12	1.81	2	17.71	0.76	1.08
55	Class III	Male	29	31.64	11.74	2.31	1	238.08	21.6	11.6	7.92	0.14	218.4	22.8	8	10.23	3.43	196.76	250.32	1.86	2.85	18.83	1.21	0.87
56	Class III	Female	29	33.95	14.36	2.31	0.33	168.96	24.8	8.4	8.02	0	219.52	27.6	8.8	10.33	3.47	160.86	236.23	2.95	3.14	26.13	1.05	0.93
57	Class II	Female	30	17.78	33.9	1.96	1	137.76	24	5.2	6.98	0.17	118.88	26.8	4	8.94	3.56	57.82	392.58	4.62	6.7	22.86	2.38	0.3
58	Class II	Female	32	29.98	17.69	3.21	0.33	240.16	29.2	8.4	9.59	0	276.32	26	8.8	12.8	2.99	181.46	319.88	3.48	2.95	32.9	1.32	0.86
59	Class II	Male	33	29.46	22.42	6.55	0.25	290.89	35.2	9.6	13.05	0.25	360.01	34.8	9.6	19.6	1.99	292.15	442.97	3.67	3.63	37.5	1	0.81
60	Class II	Female	33	25.23	27.04	1.7	1	59.2	11.6	5.2	3.77	0	58.08	12.4	4.8	5.47	2.22	62.87	149.43	2.23	2.58	11.17	0.94	0.39
61	Class II	Female	37	30.54	13.87	1.74	0.67	130.72	25.2	7.2	8.49	0	155.68	20.4	8.4	10.23	4.88	125.45	278	3.5	2.43	21.62	1.04	0.56
62	Class II	Male	44	30.25	29.3	6.32	1	120	16.8	8	4.23	0.17	106.72	17.6	6	10.55	0.67	215.7	139.83	2.1	2.93	13.34	0.56	0.76
